# Supplementary material for: Laser Therapy in Heavily Treated Oncological Patients Improves Vaginal Health Parameters
Source: Cancers (Basel). 2024 Jul 31;16(15):2722. doi: 10.3390/cancers16152722 (PMC11311561; doi:10.3390/cancers16152722)
Supplement: Supplementary file 1 [file cancers-16-02722-s001.zip]

Archive with 1 entries (1 files):
- cancers-3095168-supplementary.docx
